# Supplementary material for: Logical regulation of endogenous gene expression using programmable, multi-input processing CRISPR guide RNAs
Source: Nucleic Acids Res. 2024 Jun 29;52(14):8595–608. doi: 10.1093/nar/gkae549 (PMC11317168; doi:10.1093/nar/gkae549)
Supplement: gkae549_Supplemental_Files [file gkae549_supplemental_files.zip]

Archive with 2 entries (2 files):
- NAR_Supplement_revised_final.pdf
- Source_data.xlsx
