# Supplementary material for: Logical regulation of endogenous gene expression using programmable, multi-input processing CRISPR guide RNAs
Source: Nucleic Acids Res. 2024 Jun 29;52(14):8595–608. doi: 10.1093/nar/gkae549 (PMC11317168; doi:10.1093/nar/gkae549)
Supplement: gkae549_Supplemental_Files [file gkae549_supplemental_files.zip › Source_data.xlsx]

## Sheet: Figure 1
	Figure 1 d
	ntgRNA/sgRNA	cgRNA OFF/ON
Combinatorial fold change	134.583	155.293
	129.851	147.6
	150.303	113.259
	147.293	153.968
	142.114	146.341
	164.498	112.292
	151.285	151.738
	145.966	144.221
	168.957	110.666
	Figure 1 e
		Arabinose %	0.2			0.05			0.01			0.005			0.0025			0.00125			0.000625			0.000313			0.000156			7.81E-05			3.91E-05			1.95E-05			9.77E-06			4.88E-06			2.44E-06			1.22E-06
geomean FITC = GFP fluoresence	cgRNA	aTc 0	756.9	953.8	816.4	783.3	1062.9	1021.3	1922.26	1758.89	1855.05	2554.5	2202	2227.45	3275.38	3634.31	3699.81	6285.38	6087.54	5981.85	8268.67	7606.17	7844.75	9706.18	9068.64	9012.91	11406.3	9549.62	8879.4	10859.9	9645.25	9563.92	11108.7	10652.3	10324.1	10576.8	10503.5	9756.2	10812.5	11173.7	9675.61	11091.4	10706.6	9848.57	11012	10115.4	9524.93	9977.07	9482.41
		aTc 0.5	100.6	85.9	98	161.2	134.2	138.3	313.971	288.029	294.701	537.075	459.65	455.825	845.771	850.771	777.314	1656.42	1428.9	1302.16	2583.33	2121.22	1943.59	2855.32	2597.56	2440.72	3354.22	2952.83	2755.39	3547.19	3325.9	3239.95	4637.25	4104.5	4204.35	4831.47	4367.32	4309.84	5008.56	4396.43	4470.87	4953.39	4887.7	4762.24	5197.13	4670.17	4709.15	4820.32	4101.83
		aTc 2.5	96.8	95.4	80.7	134	172.6	172.9	278.4	291.7	273.4
	sgRNA	aTc 0	326	390.7	290.4	243.7	267.6	233.3	494.6	407.9	459.3
		aTc 0.5	38.2	38.8	25.9	37.4	27.4	24.9	62.7	28.7	26.8
		aTc 2.5	23.1	26.4	21.7	21.2	21.1	21.9	24.1	22.8	21.7
[truncated: 7 more columns]

## Sheet: Figure 2
	2 input OR gate					2 input AND gate					NOT gate
	D1 D2	D1 TrA	TrB D2	TrB TrA		D1 D2	D1 Y1.1	X4.1 D2	X4.1 Y1.1		sgR loop20	sgR loop20 with Tr
Combinatorial fold change	1	46.3082	63.0757	44.475	Combinatorial fold change	1	1.08588	1.55578	17.9694	Combinatorial fold change	307.642	4.29061
	1.2011	42.3375	60.4209	58.0674		1.2011	1.49338	1.49887	18.8292		263.735	4.11778
	0.941565	42.7579	61.6706	64.332		0.941565	1.57683	1.51815	19.9024		391.118	4.36704
	0.832572	38.555	52.5151	37.0287		0.832572	0.904075	1.2953	14.9608		316.851	4.41904
	1	35.249	50.3047	48.3453		1	1.24335	1.24792	15.6767		271.629	4.24105
	0.783921	35.599	51.3453	53.561		0.783921	1.31282	1.26397	16.5702		402.826	4.49776
	1.06206	49.1822	66.9902	47.2352		1.06206	1.15327	1.65234	19.0846		292.305	4.07669
	1.27564	44.965	64.1707	61.6712		1.27564	1.58606	1.59189	19.9978		250.586	3.91249
	1	45.4115	65.498	68.3245		1	1.67469	1.61237	21.1376		371.618	4.14931

## Sheet: Figure 3
	2 input NOT gate v1					2 input NOT gate v2					3 input A OR (B AND C) gate
	D1 D2	anti D2	D1 TrA	Tr anti		D1 D2	D1 TrA	anti D2	Tr anti		D1 D2 D3	D1 TrB D3	D1 D2 TrC	D1 TrB TrC	TrA D2 D3	TrA TrB D3	TrA D2 TrB	TrA TrB TrC
Combinatorial fold change	1	0.917607	188.305	9.38377	Combinatorial fold change	1	111.049	4.10977	1.07577	Combinatorial fold change	1	2.79139	0.773961	47.4995	10.7849	11.0713	9.89234	16.2302
	0.872099	0.739016	199.04	7.70148		1.00931	121.864	4.03562	1.05766		1.00373	2.76481	0.738074	48.9577	11.4183	13.6644	9.2874	16.8917
	0.934589	0.917079	214.58	9.22232		0.910818	112.245	4.88847	1.04794		1	2.39856	0.753006	58.697	9.57143	13.3967	11.5238	19.3472
	1.14666	1.05218	215.921	10.76		0.990771	110.024	4.07184	1.06584		0.996283	2.78102	0.771084	47.3229	10.7448	11.0302	9.85557	16.1699
	1	0.847399	228.231	8.83098		1	120.739	3.99838	1.0479		1	2.75453	0.735331	48.7758	11.3759	13.6136	9.25288	16.8289
	1.07166	1.05158	246.05	10.5749		0.902413	111.209	4.84336	1.03826		1	2.39856	0.753006	58.697	9.57143	13.3967	11.5238	19.3472
	1.06999	0.981829	201.484	10.0405		1.09791	121.922	4.51217	1.1811		0.99222	2.76968	0.76794	47.1299	10.701	10.9852	9.81538	16.1039
	0.933136	0.790739	212.971	8.24051		1.10814	133.796	4.43076	1.16122		0.995922	2.7433	0.732333	48.5769	11.3295	13.5581	9.21515	16.7603
	1	0.981265	229.598	9.86778		1	123.235	5.36712	1.15054		1	2.39856	0.753006	58.697	9.57143	13.3967	11.5238	19.3472

## Sheet: Figure 4
	LacZ time course (OD 600 = E. coli cell densitiy)														MalT time course (OD 600 = E. coli cell densitiy)														poxB CgR x aceE SgR time course (OD 600 = E. coli cell densitiy)
	Time (min)	SgRNA with Decoy			CgRNA with Trigger			CgRNA with Decoy			ntgRNA with Decoy				Time (min)	SgRNA with Decoy			CgRNA with Trigger			CgRNA with Decoy			ntgRNA with Decoy				Time (min)	SgRNA with Decoy			CgRNA with Trigger			CgRNA with Decoy			ntgRNA with Decoy
	0	0.097	0.09	0.088	0.088	0.084	0.087	0.091	0.087	0.083	0.088	0.092	0.087		0	0.107	0.107	0.108	0.115	0.166	0.108	0.123	0.218	0.184	0.128	0.127	0.13		0	0.107	0.107	0.107	0.112	0.107	0.105	0.108	0.107	0.106	0.109	0.107	0.106
	5	0.096	0.09	0.09	0.089	0.084	0.087	0.091	0.089	0.084	0.088	0.092	0.089		5	0.107	0.107	0.108	0.115	0.114	0.108	0.123	0.124	0.118	0.129	0.127	0.13		5	0.107	0.105	0.107	0.109	0.107	0.105	0.107	0.107	0.107	0.108	0.106	0.105
	10	0.096	0.091	0.089	0.09	0.083	0.087	0.091	0.089	0.084	0.088	0.093	0.089		10	0.107	0.107	0.108	0.115	0.114	0.108	0.124	0.124	0.118	0.129	0.127	0.13		10	0.107	0.105	0.107	0.11	0.108	0.106	0.107	0.108	0.107	0.108	0.106	0.106
	15	0.096	0.091	0.09	0.09	0.084	0.087	0.092	0.089	0.084	0.088	0.093	0.089		15	0.107	0.107	0.108	0.116	0.114	0.108	0.124	0.124	0.118	0.129	0.128	0.13		15	0.107	0.106	0.108	0.11	0.108	0.107	0.108	0.108	0.108	0.109	0.107	0.107
	20	0.096	0.091	0.09	0.09	0.084	0.087	0.092	0.089	0.084	0.088	0.094	0.089		20	0.107	0.107	0.108	0.116	0.115	0.108	0.124	0.124	0.118	0.129	0.128	0.13		20	0.108	0.106	0.109	0.111	0.109	0.107	0.108	0.109	0.109	0.109	0.108	0.107
	25	0.096	0.091	0.09	0.09	0.084	0.087	0.092	0.089	0.084	0.088	0.095	0.089		25	0.107	0.107	0.108	0.116	0.115	0.108	0.124	0.124	0.119	0.129	0.128	0.131		25	0.109	0.107	0.11	0.112	0.11	0.108	0.11	0.11	0.11	0.11	0.108	0.108
	30	0.097	0.091	0.09	0.09	0.09	0.088	0.092	0.089	0.084	0.089	0.095	0.089		30	0.107	0.107	0.108	0.116	0.115	0.108	0.124	0.124	0.119	0.13	0.129	0.131		30	0.11	0.108	0.111	0.113	0.111	0.109	0.111	0.111	0.111	0.111	0.109	0.109
	35	0.096	0.092	0.09	0.09	0.084	0.088	0.093	0.089	0.084	0.089	0.095	0.089		35	0.107	0.107	0.108	0.116	0.115	0.109	0.124	0.125	0.119	0.13	0.129	0.131		35	0.111	0.109	0.111	0.114	0.112	0.11	0.112	0.112	0.112	0.113	0.11	0.109
	40	0.096	0.092	0.09	0.09	0.084	0.087	0.093	0.089	0.084	0.089	0.096	0.089		40	0.107	0.107	0.108	0.116	0.115	0.109	0.125	0.125	0.119	0.13	0.129	0.131		40	0.112	0.11	0.113	0.115	0.113	0.111	0.114	0.113	0.113	0.114	0.111	0.111
	45	0.097	0.093	0.09	0.09	0.084	0.088	0.093	0.09	0.084	0.089	0.096	0.09		45	0.106	0.107	0.108	0.116	0.115	0.109	0.125	0.125	0.119	0.13	0.129	0.132		45	0.113	0.111	0.114	0.117	0.115	0.112	0.116	0.115	0.114	0.116	0.113	0.112
	50	0.097	0.092	0.091	0.09	0.084	0.088	0.093	0.09	0.084	0.089	0.096	0.089		50	0.107	0.107	0.108	0.116	0.115	0.109	0.125	0.125	0.119	0.131	0.13	0.132		50	0.115	0.112	0.116	0.118	0.116	0.114	0.118	0.116	0.116	0.118	0.114	0.114
	55	0.097	0.092	0.091	0.09	0.084	0.088	0.094	0.09	0.084	0.089	0.097	0.09		55	0.107	0.107	0.108	0.117	0.116	0.109	0.125	0.125	0.119	0.131	0.13	0.132		55	0.117	0.115	0.118	0.121	0.118	0.116	0.12	0.118	0.118	0.121	0.116	0.116
	60	0.097	0.093	0.091	0.09	0.084	0.088	0.094	0.09	0.084	0.089	0.097	0.09		60	0.107	0.106	0.108	0.117	0.116	0.109	0.125	0.126	0.119	0.131	0.13	0.133		60	0.119	0.116	0.12	0.123	0.12	0.118	0.123	0.121	0.12	0.122	0.118	0.118
	65	0.097	0.092	0.091	0.091	0.084	0.088	0.095	0.09	0.085	0.09	0.097	0.09		65	0.107	0.106	0.108	0.117	0.116	0.109	0.126	0.126	0.119	0.132	0.13	0.133		65	0.12	0.118	0.122	0.125	0.122	0.12	0.124	0.123	0.122	0.124	0.119	0.12
	70	0.098	0.093	0.091	0.091	0.084	0.088	0.095	0.09	0.085	0.09	0.098	0.09		70	0.107	0.107	0.108	0.117	0.116	0.11	0.126	0.126	0.12	0.132	0.131	0.133		70	0.122	0.12	0.124	0.127	0.124	0.122	0.127	0.125	0.124	0.127	0.121	0.122
	75	0.097	0.093	0.091	0.09	0.084	0.088	0.095	0.09	0.085	0.089	0.097	0.09		75	0.107	0.107	0.108	0.117	0.116	0.11	0.126	0.126	0.12	0.132	0.131	0.134		75	0.124	0.122	0.126	0.129	0.126	0.124	0.13	0.127	0.126	0.129	0.123	0.124
	80	0.097	0.093	0.092	0.091	0.084	0.088	0.096	0.09	0.085	0.09	0.097	0.09		80	0.107	0.107	0.108	0.117	0.116	0.11	0.126	0.127	0.12	0.133	0.131	0.134		80	0.127	0.124	0.129	0.132	0.129	0.127	0.132	0.13	0.129	0.132	0.126	0.126
	85	0.098	0.093	0.091	0.091	0.085	0.088	0.096	0.09	0.085	0.09	0.097	0.09		85	0.107	0.106	0.108	0.117	0.116	0.11	0.126	0.127	0.12	0.133	0.132	0.134		85	0.129	0.127	0.131	0.135	0.131	0.13	0.133	0.132	0.132	0.133	0.128	0.129
	90	0.098	0.093	0.091	0.091	0.084	0.088	0.096	0.09	0.085	0.09	0.098	0.09		90	0.107	0.106	0.108	0.117	0.116	0.11	0.127	0.127	0.12	0.133	0.132	0.134		90	0.131	0.128	0.133	0.136	0.133	0.131	0.136	0.134	0.134	0.136	0.13	0.131
	95	0.098	0.093	0.091	0.091	0.085	0.088	0.096	0.09	0.085	0.09	0.098	0.09		95	0.107	0.106	0.108	0.118	0.117	0.11	0.127	0.127	0.12	0.133	0.132	0.135		95	0.133	0.13	0.135	0.139	0.135	0.133	0.139	0.136	0.136	0.138	0.132	0.133
	100	0.098	0.093	0.091	0.091	0.085	0.088	0.096	0.09	0.085	0.09	0.098	0.09		100	0.107	0.106	0.108	0.117	0.117	0.11	0.127	0.127	0.12	0.133	0.132	0.135		100	0.135	0.132	0.137	0.142	0.138	0.136	0.142	0.139	0.138	0.141	0.134	0.135
	105	0.098	0.093	0.091	0.091	0.085	0.088	0.097	0.09	0.085	0.09	0.099	0.09		105	0.107	0.107	0.108	0.118	0.117	0.11	0.127	0.128	0.12	0.134	0.133	0.135		105	0.138	0.135	0.14	0.145	0.141	0.139	0.145	0.142	0.141	0.144	0.137	0.138
	110	0.098	0.094	0.091	0.091	0.085	0.088	0.097	0.09	0.085	0.09	0.098	0.09		110	0.107	0.106	0.108	0.118	0.117	0.11	0.127	0.128	0.121	0.134	0.133	0.136		110	0.141	0.137	0.142	0.148	0.145	0.142	0.148	0.145	0.144	0.147	0.139	0.141
	115	0.098	0.094	0.091	0.091	0.087	0.089	0.097	0.09	0.086	0.091	0.099	0.09		115	0.107	0.106	0.108	0.118	0.117	0.11	0.128	0.128	0.121	0.134	0.133	0.136		115	0.143	0.14	0.145	0.152	0.148	0.145	0.152	0.148	0.146	0.151	0.142	0.143
	120	0.098	0.093	0.091	0.091	0.086	0.088	0.098	0.09	0.086	0.091	0.099	0.09		120	0.107	0.106	0.108	0.118	0.117	0.11	0.128	0.128	0.121	0.135	0.133	0.136		120	0.146	0.143	0.148	0.156	0.151	0.149	0.155	0.151	0.15	0.154	0.145	0.146
	125	0.098	0.093	0.091	0.091	0.086	0.088	0.098	0.091	0.086	0.09	0.099	0.09		125	0.107	0.106	0.108	0.118	0.117	0.11	0.128	0.128	0.121	0.135	0.133	0.136		125	0.149	0.146	0.151	0.16	0.155	0.153	0.159	0.154	0.153	0.157	0.148	0.149
	130	0.098	0.093	0.091	0.091	0.085	0.089	0.098	0.091	0.086	0.091	0.099	0.091		130	0.107	0.106	0.108	0.119	0.117	0.11	0.128	0.129	0.121	0.135	0.134	0.137		130	0.152	0.148	0.154	0.164	0.159	0.156	0.162	0.158	0.156	0.161	0.151	0.152
	135	0.098	0.093	0.091	0.091	0.085	0.088	0.098	0.091	0.086	0.09	0.1	0.09		135	0.106	0.106	0.108	0.118	0.117	0.111	0.128	0.129	0.121	0.136	0.134	0.137		135	0.155	0.151	0.157	0.168	0.163	0.161	0.166	0.161	0.16	0.164	0.154	0.155
	140	0.098	0.094	0.091	0.091	0.085	0.089	0.099	0.09	0.086	0.091	0.1	0.091		140	0.106	0.106	0.108	0.119	0.117	0.111	0.128	0.129	0.122	0.136	0.134	0.138		140	0.159	0.154	0.16	0.173	0.168	0.165	0.17	0.165	0.163	0.168	0.158	0.159
	145	0.098	0.095	0.092	0.091	0.085	0.088	0.099	0.091	0.086	0.091	0.1	0.09		145	0.107	0.106	0.108	0.119	0.117	0.111	0.129	0.129	0.121	0.136	0.135	0.138		145	0.162	0.158	0.163	0.178	0.172	0.169	0.174	0.169	0.167	0.171	0.161	0.162
	150	0.098	0.093	0.091	0.091	0.086	0.089	0.1	0.091	0.086	0.091	0.101	0.091		150	0.107	0.106	0.108	0.119	0.118	0.111	0.129	0.129	0.121	0.137	0.135	0.138		150	0.165	0.161	0.166	0.183	0.177	0.174	0.178	0.172	0.17	0.175	0.164	0.165
	155	0.098	0.093	0.092	0.091	0.085	0.089	0.1	0.091	0.086	0.091	0.101	0.091		155	0.106	0.106	0.108	0.119	0.118	0.111	0.129	0.129	0.122	0.137	0.135	0.138		155	0.168	0.164	0.169	0.188	0.181	0.178	0.181	0.176	0.174	0.179	0.168	0.168
	160	0.097	0.094	0.092	0.091	0.085	0.089	0.1	0.091	0.086	0.091	0.101	0.091		160	0.106	0.106	0.108	0.119	0.118	0.111	0.129	0.13	0.122	0.137	0.135	0.139		160	0.171	0.167	0.172	0.193	0.186	0.183	0.185	0.18	0.178	0.182	0.171	0.172
	165	0.098	0.094	0.092	0.091	0.086	0.089	0.101	0.091	0.086	0.091	0.102	0.091		165	0.106	0.106	0.108	0.119	0.118	0.111	0.129	0.13	0.122	0.137	0.135	0.139		165	0.174	0.17	0.175	0.198	0.191	0.188	0.189	0.184	0.181	0.186	0.175	0.175
	170	0.097	0.093	0.092	0.091	0.086	0.089	0.101	0.091	0.086	0.091	0.102	0.091		170	0.107	0.106	0.108	0.119	0.118	0.112	0.129	0.13	0.122	0.138	0.136	0.14		170	0.177	0.173	0.178	0.203	0.196	0.192	0.192	0.188	0.185	0.189	0.178	0.178
	175	0.098	0.095	0.091	0.091	0.086	0.089	0.101	0.091	0.087	0.091	0.103	0.092		175	0.107	0.106	0.108	0.12	0.119	0.111	0.13	0.13	0.122	0.138	0.136	0.14		175	0.18	0.176	0.181	0.208	0.201	0.198	0.196	0.191	0.189	0.193	0.181	0.181
	180	0.098	0.093	0.093	0.091	0.086	0.089	0.102	0.091	0.087	0.091	0.103	0.091		180	0.107	0.106	0.108	0.12	0.118	0.112	0.13	0.131	0.122	0.138	0.136	0.14		180	0.183	0.178	0.184	0.214	0.206	0.203	0.2	0.195	0.192	0.197	0.185	0.184
	185	0.098	0.093	0.092	0.091	0.086	0.089	0.102	0.092	0.087	0.092	0.104	0.091		185	0.106	0.106	0.107	0.12	0.118	0.111	0.13	0.13	0.122	0.139	0.136	0.14		185	0.186	0.181	0.186	0.22	0.212	0.208	0.203	0.198	0.195	0.2	0.188	0.188
	190	0.098	0.093	0.091	0.091	0.086	0.089	0.103	0.092	0.087	0.092	0.104	0.091		190	0.106	0.106	0.108	0.12	0.119	0.111	0.13	0.131	0.122	0.139	0.137	0.141		190	0.189	0.184	0.189	0.226	0.217	0.213	0.207	0.202	0.199	0.203	0.191	0.19
	195	0.098	0.093	0.091	0.091	0.086	0.089	0.103	0.092	0.087	0.092	0.105	0.091		195	0.106	0.106	0.108	0.12	0.119	0.111	0.13	0.131	0.123	0.139	0.137	0.141		195	0.192	0.187	0.192	0.231	0.223	0.219	0.211	0.205	0.202	0.207	0.194	0.194
	200	0.098	0.093	0.091	0.091	0.086	0.089	0.104	0.092	0.087	0.092	0.105	0.091		200	0.106	0.106	0.108	0.12	0.119	0.111	0.13	0.131	0.123	0.139	0.137	0.141		200	0.194	0.19	0.195	0.237	0.229	0.225	0.214	0.209	0.205	0.21	0.198	0.196
	205	0.099	0.093	0.091	0.091	0.086	0.089	0.104	0.092	0.088	0.092	0.106	0.091		205	0.106	0.106	0.108	0.12	0.119	0.112	0.131	0.131	0.123	0.14	0.137	0.141		205	0.197	0.192	0.197	0.244	0.235	0.23	0.217	0.212	0.209	0.213	0.201	0.199
	210	0.098	0.095	0.091	0.091	0.086	0.089	0.105	0.092	0.088	0.092	0.106	0.092		210	0.106	0.106	0.108	0.12	0.119	0.112	0.13	0.132	0.123	0.14	0.137	0.142		210	0.2	0.195	0.199	0.25	0.241	0.236	0.22	0.216	0.212	0.216	0.204	0.202
	215	0.097	0.093	0.091	0.091	0.086	0.089	0.106	0.092	0.088	0.093	0.107	0.092		215	0.106	0.106	0.108	0.12	0.119	0.112	0.131	0.131	0.123	0.14	0.138	0.142		215	0.202	0.197	0.202	0.257	0.248	0.243	0.224	0.219	0.215	0.219	0.207	0.204
	220	0.097	0.094	0.091	0.091	0.086	0.089	0.106	0.092	0.088	0.093	0.107	0.092		220	0.106	0.106	0.108	0.12	0.119	0.112	0.131	0.132	0.123	0.141	0.138	0.142		220	0.205	0.2	0.204	0.264	0.254	0.249	0.227	0.222	0.218	0.222	0.209	0.207
	225	0.097	0.093	0.091	0.091	0.086	0.089	0.107	0.092	0.088	0.093	0.108	0.092		225	0.106	0.106	0.108	0.121	0.119	0.112	0.131	0.132	0.124	0.141	0.138	0.143		225	0.207	0.202	0.206	0.27	0.261	0.256	0.23	0.225	0.221	0.225	0.212	0.21
	230	0.098	0.093	0.091	0.091	0.086	0.089	0.108	0.092	0.088	0.093	0.109	0.092		230	0.106	0.106	0.108	0.121	0.119	0.112	0.131	0.132	0.124	0.141	0.138	0.143		230	0.209	0.204	0.208	0.277	0.268	0.263	0.233	0.228	0.224	0.228	0.215	0.212
	235	0.097	0.093	0.091	0.092	0.086	0.089	0.109	0.093	0.089	0.093	0.11	0.092		235	0.106	0.106	0.108	0.121	0.119	0.112	0.131	0.132	0.124	0.141	0.139	0.143		235	0.212	0.207	0.211	0.284	0.275	0.27	0.236	0.231	0.227	0.231	0.218	0.214
	240	0.097	0.093	0.091	0.091	0.087	0.089	0.109	0.093	0.089	0.094	0.11	0.092		240	0.106	0.106	0.108	0.121	0.119	0.112	0.131	0.132	0.124	0.142	0.139	0.144		240	0.214	0.209	0.213	0.291	0.281	0.277	0.239	0.233	0.229	0.233	0.221	0.217
	245	0.098	0.093	0.091	0.092	0.087	0.089	0.11	0.093	0.089	0.094	0.111	0.092		245	0.106	0.106	0.107	0.121	0.119	0.112	0.132	0.132	0.124	0.142	0.139	0.144		245	0.217	0.211	0.215	0.298	0.288	0.283	0.241	0.236	0.232	0.236	0.223	0.219
	250	0.098	0.093	0.091	0.092	0.087	0.089	0.111	0.093	0.089	0.094	0.112	0.092		250	0.106	0.106	0.108	0.121	0.12	0.112	0.132	0.132	0.124	0.143	0.139	0.144		250	0.219	0.214	0.217	0.304	0.295	0.29	0.244	0.239	0.234	0.238	0.226	0.222
	255	0.097	0.094	0.091	0.092	0.087	0.089	0.112	0.093	0.09	0.095	0.113	0.093		255	0.106	0.106	0.108	0.121	0.119	0.112	0.132	0.133	0.124	0.143	0.14	0.144		255	0.221	0.216	0.219	0.311	0.302	0.297	0.246	0.241	0.237	0.24	0.228	0.223
	260	0.097	0.093	0.091	0.092	0.087	0.089	0.113	0.093	0.09	0.095	0.114	0.093		260	0.106	0.106	0.108	0.121	0.12	0.112	0.132	0.133	0.125	0.143	0.14	0.145		260	0.223	0.218	0.221	0.318	0.308	0.304	0.249	0.243	0.239	0.243	0.231	0.225
	265	0.097	0.093	0.091	0.092	0.087	0.089	0.114	0.093	0.09	0.095	0.114	0.093		265	0.106	0.106	0.108	0.121	0.12	0.113	0.132	0.133	0.125	0.144	0.14	0.145		265	0.225	0.22	0.223	0.324	0.315	0.31	0.251	0.246	0.241	0.245	0.233	0.227
	270	0.097	0.094	0.091	0.092	0.087	0.089	0.115	0.093	0.091	0.095	0.115	0.093		270	0.106	0.106	0.108	0.121	0.12	0.112	0.132	0.133	0.125	0.144	0.14	0.146		270	0.227	0.222	0.225	0.331	0.321	0.317	0.253	0.248	0.243	0.247	0.235	0.229
	275	0.097	0.093	0.091	0.092	0.087	0.089	0.116	0.093	0.091	0.096	0.116	0.093		275	0.106	0.106	0.108	0.122	0.12	0.112	0.133	0.133	0.125	0.145	0.141	0.146		275	0.229	0.224	0.227	0.337	0.328	0.323	0.255	0.25	0.245	0.25	0.237	0.231
	280	0.097	0.092	0.091	0.092	0.087	0.089	0.117	0.094	0.091	0.096	0.117	0.093		280	0.106	0.106	0.108	0.122	0.12	0.112	0.133	0.133	0.126	0.145	0.141	0.146		280	0.231	0.226	0.228	0.343	0.334	0.33	0.258	0.253	0.247	0.252	0.239	0.233
	285	0.097	0.092	0.091	0.092	0.087	0.089	0.118	0.094	0.092	0.096	0.118	0.093		285	0.106	0.106	0.108	0.122	0.12	0.113	0.133	0.134	0.126	0.145	0.141	0.147		285	0.233	0.228	0.23	0.349	0.34	0.336	0.26	0.255	0.249	0.254	0.241	0.235
	290	0.097	0.093	0.091	0.092	0.087	0.089	0.119	0.094	0.092	0.097	0.119	0.094		290	0.106	0.106	0.108	0.122	0.12	0.113	0.133	0.134	0.126	0.145	0.141	0.147		290	0.235	0.23	0.232	0.355	0.346	0.342	0.261	0.257	0.251	0.256	0.243	0.237
	295	0.097	0.093	0.091	0.092	0.088	0.089	0.121	0.094	0.092	0.097	0.12	0.094		295	0.106	0.106	0.108	0.122	0.12	0.113	0.134	0.134	0.126	0.146	0.142	0.147		295	0.236	0.232	0.234	0.36	0.352	0.348	0.263	0.258	0.253	0.258	0.245	0.238
	300	0.097	0.093	0.091	0.092	0.088	0.089	0.122	0.094	0.093	0.097	0.121	0.094		300	0.106	0.106	0.108	0.122	0.12	0.113	0.134	0.134	0.126	0.146	0.142	0.148		300	0.238	0.233	0.235	0.366	0.358	0.353	0.266	0.261	0.255	0.26	0.247	0.24
	305	0.097	0.095	0.091	0.092	0.088	0.089	0.123	0.095	0.093	0.098	0.123	0.094		305	0.106	0.106	0.108	0.122	0.12	0.113	0.134	0.134	0.126	0.146	0.142	0.148		305	0.24	0.235	0.237	0.372	0.363	0.359	0.268	0.262	0.257	0.261	0.249	0.241
	310	0.097	0.092	0.091	0.092	0.088	0.089	0.124	0.095	0.094	0.098	0.124	0.094		310	0.106	0.106	0.108	0.123	0.121	0.113	0.134	0.135	0.126	0.147	0.142	0.148		310	0.242	0.237	0.238	0.378	0.369	0.365	0.269	0.264	0.259	0.263	0.251	0.243
	315	0.097	0.093	0.091	0.092	0.088	0.089	0.126	0.095	0.095	0.098	0.125	0.094		315	0.106	0.106	0.108	0.122	0.121	0.113	0.134	0.135	0.127	0.147	0.142	0.149		315	0.244	0.238	0.24	0.383	0.374	0.369	0.271	0.266	0.26	0.265	0.253	0.245
	320	0.097	0.093	0.091	0.093	0.088	0.089	0.127	0.095	0.095	0.099	0.126	0.095		320	0.106	0.106	0.108	0.122	0.121	0.113	0.134	0.135	0.127	0.147	0.143	0.149		320	0.245	0.24	0.242	0.388	0.38	0.375	0.273	0.268	0.262	0.267	0.254	0.246
	325	0.097	0.093	0.091	0.092	0.088	0.089	0.129	0.095	0.096	0.1	0.128	0.095		325	0.106	0.106	0.108	0.123	0.121	0.113	0.134	0.135	0.127	0.148	0.143	0.149		325	0.247	0.242	0.243	0.394	0.385	0.381	0.274	0.27	0.264	0.269	0.256	0.248
	330	0.097	0.092	0.091	0.092	0.088	0.089	0.13	0.096	0.096	0.1	0.129	0.095		330	0.106	0.106	0.108	0.123	0.121	0.113	0.135	0.135	0.127	0.148	0.143	0.15		330	0.249	0.243	0.244	0.399	0.39	0.386	0.276	0.271	0.265	0.27	0.257	0.249
	335	0.097	0.093	0.091	0.093	0.089	0.089	0.132	0.096	0.097	0.1	0.13	0.095		335	0.106	0.106	0.108	0.123	0.121	0.113	0.135	0.136	0.127	0.148	0.144	0.15		335	0.25	0.245	0.246	0.404	0.396	0.391	0.278	0.273	0.267	0.272	0.259	0.251
	340	0.097	0.092	0.091	0.092	0.089	0.089	0.133	0.096	0.098	0.101	0.132	0.095		340	0.106	0.106	0.108	0.123	0.121	0.113	0.135	0.136	0.128	0.149	0.144	0.151		340	0.252	0.247	0.248	0.409	0.4	0.396	0.28	0.275	0.269	0.273	0.261	0.252
	345	0.097	0.093	0.091	0.092	0.089	0.089	0.135	0.096	0.098	0.101	0.133	0.096		345	0.106	0.106	0.108	0.123	0.121	0.113	0.135	0.136	0.127	0.149	0.144	0.151		345	0.254	0.248	0.249	0.414	0.406	0.402	0.281	0.276	0.27	0.275	0.263	0.253
	350	0.097	0.096	0.091	0.092	0.089	0.089	0.137	0.097	0.099	0.102	0.135	0.096		350	0.106	0.106	0.108	0.123	0.121	0.113	0.136	0.136	0.128	0.15	0.144	0.151		350	0.255	0.25	0.25	0.419	0.411	0.406	0.283	0.278	0.271	0.277	0.263	0.255
	355	0.097	0.093	0.091	0.092	0.089	0.089	0.138	0.097	0.1	0.102	0.136	0.096		355	0.106	0.106	0.108	0.123	0.121	0.113	0.136	0.136	0.128	0.15	0.145	0.152		355	0.256	0.251	0.252	0.423	0.416	0.411	0.285	0.279	0.273	0.278	0.266	0.256
	360	0.097	0.094	0.091	0.092	0.09	0.089	0.14	0.097	0.1	0.103	0.137	0.096		360	0.106	0.106	0.108	0.123	0.121	0.113	0.136	0.137	0.128	0.151	0.145	0.152		360	0.258	0.253	0.253	0.429	0.421	0.416	0.286	0.281	0.275	0.28	0.267	0.258
	365	0.097	0.094	0.091	0.092	0.09	0.089	0.142	0.097	0.101	0.105	0.139	0.097		365	0.106	0.106	0.108	0.123	0.122	0.113	0.136	0.137	0.128	0.151	0.145	0.153		365	0.26	0.254	0.255	0.433	0.426	0.421	0.287	0.283	0.276	0.281	0.268	0.259
	370	0.097	0.093	0.091	0.092	0.09	0.089	0.143	0.098	0.102	0.104	0.141	0.098		370	0.106	0.106	0.107	0.124	0.121	0.113	0.136	0.137	0.128	0.151	0.145	0.153		370	0.261	0.256	0.256	0.438	0.43	0.426	0.289	0.284	0.277	0.283	0.27	0.26
	375	0.097	0.092	0.092	0.092	0.09	0.089	0.145	0.098	0.103	0.105	0.142	0.097		375	0.106	0.106	0.108	0.124	0.122	0.114	0.136	0.137	0.129	0.152	0.145	0.154		375	0.263	0.257	0.257	0.442	0.434	0.431	0.29	0.285	0.279	0.284	0.271	0.262
	380	0.097	0.092	0.091	0.092	0.09	0.089	0.147	0.098	0.104	0.105	0.144	0.098		380	0.106	0.106	0.108	0.124	0.122	0.114	0.137	0.137	0.129	0.152	0.146	0.154		380	0.264	0.259	0.258	0.446	0.439	0.435	0.292	0.287	0.28	0.286	0.273	0.263
	385	0.097	0.092	0.091	0.093	0.091	0.089	0.149	0.099	0.105	0.106	0.146	0.098		385	0.106	0.106	0.108	0.124	0.122	0.114	0.137	0.138	0.129	0.153	0.147	0.155		385	0.266	0.26	0.26	0.45	0.443	0.439	0.293	0.288	0.281	0.287	0.274	0.264
	390	0.097	0.093	0.091	0.093	0.091	0.089	0.151	0.099	0.106	0.107	0.147	0.099		390	0.106	0.106	0.107	0.124	0.122	0.114	0.137	0.138	0.129	0.154	0.147	0.155		390	0.267	0.262	0.261	0.455	0.448	0.443	0.294	0.289	0.283	0.289	0.276	0.266
	395	0.097	0.092	0.091	0.092	0.091	0.09	0.153	0.099	0.107	0.108	0.149	0.099		395	0.106	0.106	0.107	0.124	0.122	0.114	0.137	0.138	0.129	0.154	0.147	0.155		395	0.268	0.263	0.263	0.458	0.452	0.447	0.296	0.291	0.284	0.29	0.277	0.267
	400	0.097	0.092	0.091	0.093	0.091	0.089	0.155	0.1	0.108	0.109	0.151	0.099		400	0.106	0.105	0.107	0.124	0.122	0.114	0.137	0.138	0.13	0.154	0.147	0.156		400	0.27	0.265	0.264	0.462	0.455	0.451	0.297	0.292	0.285	0.291	0.278	0.268
	405	0.097	0.095	0.092	0.093	0.091	0.089	0.158	0.1	0.11	0.11	0.153	0.099		405	0.106	0.106	0.107	0.124	0.122	0.114	0.138	0.138	0.13	0.155	0.148	0.156		405	0.271	0.266	0.266	0.466	0.459	0.455	0.299	0.294	0.287	0.293	0.28	0.269
	410	0.097	0.093	0.091	0.093	0.092	0.09	0.16	0.101	0.111	0.111	0.155	0.1		410	0.106	0.106	0.108	0.124	0.122	0.114	0.138	0.139	0.13	0.155	0.148	0.158		410	0.273	0.267	0.266	0.47	0.462	0.459	0.3	0.295	0.288	0.294	0.281	0.27
	415	0.099	0.094	0.091	0.093	0.092	0.089	0.163	0.101	0.112	0.112	0.158	0.1		415	0.106	0.105	0.108	0.125	0.122	0.114	0.138	0.139	0.13	0.156	0.149	0.158		415	0.273	0.269	0.267	0.474	0.467	0.463	0.301	0.296	0.289	0.295	0.283	0.271
	420	0.097	0.092	0.091	0.093	0.092	0.089	0.165	0.101	0.114	0.113	0.16	0.101		420	0.106	0.106	0.108	0.125	0.122	0.114	0.138	0.139	0.13	0.156	0.15	0.158		420	0.275	0.27	0.269	0.478	0.471	0.466	0.302	0.297	0.29	0.297	0.283	0.273
	425	0.097	0.092	0.091	0.093	0.095	0.091	0.168	0.105	0.116	0.115	0.162	0.101		425	0.106	0.106	0.108	0.125	0.122	0.114	0.138	0.139	0.13	0.157	0.15	0.159		425	0.277	0.271	0.27	0.482	0.474	0.469	0.304	0.299	0.291	0.298	0.285	0.273
	430	0.097	0.093	0.091	0.093	0.092	0.09	0.17	0.102	0.117	0.116	0.164	0.102		430	0.106	0.106	0.107	0.125	0.123	0.114	0.139	0.14	0.131	0.157	0.15	0.16		430	0.278	0.273	0.272	0.485	0.478	0.473	0.305	0.299	0.292	0.299	0.286	0.275
	435	0.097	0.093	0.091	0.093	0.093	0.09	0.173	0.103	0.119	0.117	0.167	0.102		435	0.106	0.106	0.107	0.125	0.123	0.114	0.139	0.14	0.13	0.158	0.15	0.161		435	0.279	0.274	0.273	0.489	0.482	0.477	0.306	0.301	0.293	0.301	0.288	0.276
	440	0.097	0.092	0.091	0.093	0.093	0.09	0.176	0.104	0.121	0.118	0.169	0.103		440	0.106	0.106	0.108	0.125	0.123	0.114	0.139	0.14	0.131	0.158	0.151	0.161		440	0.28	0.276	0.274	0.493	0.486	0.481	0.307	0.302	0.295	0.302	0.288	0.277
	445	0.097	0.093	0.091	0.093	0.093	0.09	0.179	0.104	0.123	0.12	0.171	0.103		445	0.106	0.105	0.107	0.125	0.123	0.114	0.139	0.14	0.131	0.159	0.151	0.162		445	0.281	0.276	0.275	0.497	0.49	0.486	0.308	0.303	0.295	0.303	0.29	0.278
	450	0.097	0.093	0.091	0.093	0.093	0.09	0.181	0.105	0.125	0.121	0.174	0.104		450	0.106	0.106	0.108	0.125	0.123	0.114	0.14	0.141	0.131	0.16	0.152	0.163		450	0.282	0.277	0.276	0.501	0.494	0.489	0.309	0.304	0.296	0.304	0.291	0.279
	455	0.097	0.093	0.091	0.093	0.093	0.09	0.184	0.105	0.127	0.123	0.176	0.104		455	0.106	0.106	0.108	0.125	0.123	0.114	0.14	0.141	0.131	0.161	0.152	0.163		455	0.283	0.279	0.277	0.505	0.498	0.492	0.31	0.305	0.297	0.306	0.292	0.28
	460	0.097	0.093	0.091	0.093	0.094	0.09	0.187	0.106	0.129	0.125	0.179	0.105		460	0.106	0.105	0.107	0.125	0.123	0.114	0.14	0.141	0.132	0.161	0.152	0.164		460	0.285	0.28	0.278	0.508	0.501	0.496	0.311	0.306	0.299	0.306	0.293	0.281
	465	0.097	0.093	0.091	0.093	0.094	0.09	0.191	0.107	0.132	0.126	0.182	0.106		465	0.106	0.105	0.107	0.126	0.123	0.114	0.14	0.141	0.132	0.162	0.153	0.165		465	0.286	0.281	0.279	0.512	0.505	0.5	0.313	0.307	0.299	0.307	0.294	0.282
	470	0.097	0.093	0.091	0.093	0.094	0.09	0.194	0.107	0.134	0.128	0.184	0.107		470	0.106	0.106	0.108	0.126	0.123	0.114	0.141	0.141	0.132	0.162	0.154	0.165		470	0.287	0.282	0.281	0.516	0.508	0.503	0.314	0.308	0.3	0.309	0.295	0.283
	475	0.097	0.093	0.091	0.093	0.095	0.09	0.197	0.109	0.137	0.13	0.187	0.107		475	0.106	0.106	0.108	0.126	0.123	0.114	0.141	0.142	0.132	0.163	0.154	0.167		475	0.288	0.283	0.281	0.519	0.512	0.508	0.314	0.309	0.301	0.31	0.296	0.284
	480	0.098	0.093	0.091	0.094	0.095	0.09	0.2	0.109	0.139	0.132	0.19	0.108		480	0.106	0.105	0.107	0.126	0.124	0.114	0.141	0.142	0.133	0.164	0.155	0.168		480	0.289	0.284	0.282	0.523	0.515	0.511	0.315	0.31	0.302	0.311	0.297	0.285
	485	0.097	0.092	0.091	0.094	0.095	0.09	0.203	0.11	0.141	0.134	0.193	0.11		485	0.106	0.105	0.107	0.126	0.123	0.114	0.142	0.142	0.133	0.165	0.156	0.169		485	0.29	0.286	0.282	0.526	0.519	0.514	0.316	0.311	0.303	0.312	0.298	0.286
	490	0.097	0.092	0.091	0.093	0.096	0.09	0.206	0.111	0.144	0.136	0.196	0.11		490	0.106	0.105	0.107	0.126	0.123	0.114	0.142	0.142	0.133	0.166	0.157	0.17		490	0.291	0.286	0.284	0.53	0.523	0.518	0.317	0.312	0.304	0.313	0.299	0.286
	495	0.097	0.093	0.091	0.094	0.096	0.09	0.21	0.112	0.146	0.138	0.199	0.113		495	0.106	0.105	0.108	0.126	0.123	0.115	0.142	0.143	0.133	0.167	0.158	0.171		495	0.292	0.287	0.285	0.533	0.526	0.521	0.318	0.312	0.304	0.314	0.3	0.287
	500	0.097	0.092	0.091	0.094	0.096	0.09	0.213	0.113	0.149	0.14	0.202	0.112		500	0.106	0.105	0.108	0.126	0.124	0.115	0.143	0.143	0.133	0.168	0.158	0.172		500	0.293	0.289	0.285	0.537	0.529	0.525	0.318	0.314	0.306	0.315	0.301	0.288
	505	0.097	0.093	0.091	0.094	0.097	0.09	0.216	0.114	0.151	0.142	0.205	0.113		505	0.106	0.106	0.107	0.126	0.124	0.115	0.143	0.143	0.134	0.168	0.159	0.173		505	0.295	0.289	0.286	0.541	0.533	0.528	0.32	0.314	0.306	0.316	0.302	0.289
	510	0.097	0.093	0.091	0.094	0.097	0.09	0.219	0.115	0.154	0.144	0.208	0.114		510	0.106	0.105	0.108	0.126	0.124	0.115	0.143	0.144	0.134	0.169	0.16	0.174		510	0.295	0.29	0.287	0.543	0.536	0.531	0.32	0.314	0.307	0.316	0.303	0.29
	515	0.097	0.094	0.091	0.094	0.098	0.091	0.223	0.117	0.157	0.146	0.211	0.116		515	0.106	0.105	0.108	0.127	0.124	0.115	0.143	0.144	0.134	0.17	0.161	0.176		515	0.296	0.291	0.288	0.547	0.539	0.535	0.321	0.316	0.308	0.317	0.304	0.29
	520	0.097	0.092	0.091	0.094	0.098	0.091	0.226	0.118	0.16	0.149	0.214	0.117		520	0.106	0.105	0.108	0.126	0.124	0.115	0.144	0.144	0.134	0.171	0.162	0.177		520	0.297	0.292	0.289	0.55	0.543	0.538	0.322	0.316	0.308	0.318	0.304	0.291
	525	0.097	0.092	0.091	0.094	0.098	0.09	0.23	0.119	0.163	0.151	0.217	0.118		525	0.106	0.105	0.107	0.127	0.124	0.115	0.144	0.145	0.135	0.172	0.162	0.178		525	0.298	0.293	0.289	0.554	0.546	0.541	0.323	0.318	0.309	0.319	0.305	0.292
	530	0.097	0.092	0.091	0.094	0.099	0.091	0.233	0.121	0.166	0.154	0.221	0.119		530	0.106	0.105	0.107	0.127	0.124	0.115	0.144	0.145	0.135	0.173	0.164	0.18		530	0.298	0.294	0.29	0.556	0.549	0.545	0.323	0.318	0.31	0.32	0.306	0.292
	535	0.097	0.093	0.091	0.095	0.099	0.091	0.237	0.122	0.17	0.156	0.224	0.121		535	0.106	0.105	0.108	0.127	0.124	0.115	0.145	0.145	0.135	0.175	0.164	0.181		535	0.3	0.294	0.291	0.559	0.552	0.547	0.324	0.319	0.31	0.32	0.307	0.293
	540	0.097	0.092	0.091	0.095	0.1	0.091	0.241	0.124	0.173	0.159	0.227	0.122		540	0.106	0.105	0.107	0.127	0.124	0.115	0.145	0.145	0.135	0.175	0.166	0.183		540	0.301	0.295	0.291	0.563	0.555	0.551	0.324	0.32	0.311	0.321	0.307	0.293
	545	0.097	0.092	0.091	0.095	0.1	0.091	0.245	0.125	0.176	0.161	0.23	0.124		545	0.106	0.105	0.108	0.127	0.124	0.115	0.145	0.147	0.135	0.177	0.167	0.185		545	0.301	0.296	0.292	0.566	0.559	0.554	0.325	0.32	0.312	0.322	0.308	0.294
	550	0.097	0.092	0.091	0.095	0.101	0.091	0.248	0.127	0.18	0.164	0.234	0.126		550	0.106	0.105	0.108	0.127	0.124	0.115	0.146	0.146	0.136	0.179	0.168	0.187		550	0.302	0.297	0.293	0.569	0.562	0.558	0.326	0.321	0.313	0.322	0.309	0.294
	555	0.097	0.092	0.091	0.095	0.101	0.091	0.254	0.129	0.183	0.167	0.237	0.128		555	0.106	0.105	0.107	0.127	0.124	0.115	0.146	0.147	0.136	0.18	0.17	0.189		555	0.302	0.297	0.294	0.571	0.564	0.56	0.326	0.321	0.313	0.323	0.309	0.295
	560	0.097	0.092	0.091	0.095	0.102	0.091	0.257	0.13	0.187	0.17	0.241	0.129		560	0.106	0.105	0.107	0.127	0.124	0.115	0.146	0.147	0.136	0.181	0.171	0.191		560	0.303	0.298	0.294	0.575	0.568	0.563	0.327	0.322	0.314	0.324	0.31	0.295
	565	0.097	0.092	0.091	0.095	0.102	0.091	0.26	0.132	0.191	0.173	0.244	0.131		565	0.106	0.105	0.107	0.127	0.124	0.115	0.147	0.148	0.137	0.183	0.172	0.193		565	0.304	0.299	0.295	0.577	0.57	0.566	0.328	0.322	0.314	0.324	0.311	0.296
	570	0.097	0.092	0.091	0.095	0.103	0.091	0.265	0.134	0.194	0.176	0.249	0.133		570	0.106	0.105	0.107	0.127	0.125	0.115	0.148	0.148	0.137	0.184	0.173	0.195		570	0.304	0.3	0.295	0.578	0.572	0.569	0.328	0.323	0.315	0.325	0.312	0.296
	575	0.097	0.092	0.091	0.096	0.103	0.091	0.269	0.136	0.197	0.18	0.252	0.135		575	0.106	0.105	0.107	0.128	0.125	0.115	0.148	0.148	0.138	0.187	0.175	0.198		575	0.305	0.301	0.296	0.582	0.574	0.572	0.328	0.323	0.315	0.325	0.312	0.297
	580	0.097	0.092	0.091	0.096	0.104	0.091	0.273	0.138	0.2	0.183	0.256	0.137		580	0.106	0.105	0.107	0.128	0.125	0.115	0.149	0.15	0.138	0.188	0.177	0.2		580	0.306	0.301	0.296	0.585	0.578	0.574	0.329	0.324	0.316	0.325	0.313	0.297
	585	0.097	0.092	0.091	0.096	0.105	0.091	0.277	0.14	0.204	0.186	0.26	0.139		585	0.106	0.105	0.107	0.127	0.125	0.115	0.149	0.149	0.138	0.19	0.179	0.203		585	0.306	0.302	0.297	0.587	0.58	0.577	0.329	0.324	0.316	0.327	0.313	0.298
	590	0.097	0.092	0.091	0.096	0.105	0.092	0.281	0.142	0.208	0.19	0.264	0.14		590	0.106	0.105	0.107	0.128	0.125	0.115	0.149	0.15	0.138	0.192	0.181	0.205		590	0.307	0.302	0.297	0.59	0.583	0.58	0.33	0.325	0.316	0.326	0.313	0.298
	595	0.097	0.092	0.091	0.097	0.106	0.092	0.285	0.144	0.211	0.193	0.267	0.142		595	0.106	0.105	0.107	0.128	0.125	0.115	0.15	0.151	0.139	0.194	0.183	0.208		595	0.307	0.303	0.298	0.593	0.586	0.582	0.33	0.325	0.317	0.327	0.314	0.298
	600	0.097	0.092	0.091	0.097	0.106	0.092	0.29	0.146	0.215	0.196	0.271	0.145		600	0.106	0.105	0.107	0.128	0.125	0.115	0.151	0.151	0.139	0.197	0.184	0.211		600	0.308	0.303	0.298	0.595	0.588	0.584	0.331	0.325	0.317	0.327	0.314	0.299
	605	0.097	0.092	0.091	0.097	0.107	0.092	0.294	0.148	0.219	0.199	0.276	0.147		605	0.106	0.105	0.108	0.128	0.125	0.115	0.151	0.152	0.14	0.199	0.187	0.214		605	0.309	0.304	0.299	0.598	0.591	0.587	0.331	0.326	0.318	0.328	0.315	0.299
	610	0.097	0.092	0.091	0.1	0.107	0.092	0.298	0.15	0.223	0.203	0.279	0.149		610	0.106	0.105	0.107	0.128	0.125	0.115	0.152	0.152	0.14	0.201	0.189	0.217		610	0.309	0.304	0.299	0.6	0.593	0.589	0.332	0.326	0.317	0.328	0.315	0.299
	615	0.097	0.092	0.091	0.097	0.108	0.092	0.303	0.153	0.227	0.206	0.283	0.151		615	0.106	0.105	0.107	0.128	0.125	0.115	0.152	0.153	0.14	0.204	0.191	0.221		615	0.309	0.305	0.299	0.603	0.596	0.592	0.332	0.326	0.318	0.328	0.315	0.3
	620	0.097	0.092	0.091	0.097	0.109	0.092	0.307	0.155	0.231	0.209	0.287	0.154		620	0.106	0.105	0.108	0.128	0.125	0.116	0.153	0.154	0.141	0.207	0.194	0.223		620	0.31	0.305	0.299	0.605	0.598	0.594	0.333	0.327	0.319	0.329	0.316	0.3
	625	0.097	0.092	0.091	0.097	0.11	0.092	0.312	0.158	0.235	0.213	0.291	0.157		625	0.106	0.105	0.107	0.128	0.125	0.116	0.153	0.154	0.141	0.209	0.196	0.226		625	0.31	0.306	0.3	0.607	0.6	0.597	0.333	0.327	0.319	0.329	0.316	0.3
	630	0.097	0.092	0.091	0.098	0.11	0.093	0.316	0.161	0.24	0.217	0.295	0.16		630	0.106	0.105	0.107	0.129	0.125	0.116	0.154	0.155	0.142	0.212	0.2	0.229		630	0.311	0.306	0.3	0.61	0.603	0.599	0.333	0.328	0.319	0.329	0.317	0.3
	635	0.097	0.092	0.091	0.098	0.111	0.093	0.32	0.164	0.244	0.221	0.3	0.162		635	0.106	0.105	0.108	0.128	0.126	0.116	0.156	0.155	0.142	0.215	0.203	0.232		635	0.311	0.306	0.3	0.611	0.605	0.601	0.333	0.328	0.32	0.33	0.317	0.3
	640	0.097	0.092	0.092	0.098	0.112	0.093	0.325	0.166	0.249	0.225	0.304	0.165		640	0.106	0.105	0.108	0.129	0.126	0.116	0.156	0.157	0.142	0.218	0.205	0.235		640	0.311	0.306	0.301	0.613	0.607	0.604	0.334	0.328	0.32	0.33	0.317	0.3
	645	0.097	0.092	0.091	0.098	0.113	0.093	0.33	0.169	0.254	0.228	0.308	0.168		645	0.106	0.105	0.107	0.128	0.126	0.116	0.157	0.166	0.143	0.222	0.208	0.239		645	0.312	0.307	0.301	0.615	0.608	0.606	0.334	0.328	0.32	0.33	0.317	0.3
	650	0.097	0.092	0.091	0.099	0.113	0.093	0.334	0.173	0.258	0.233	0.312	0.171		650	0.106	0.105	0.108	0.128	0.126	0.116	0.158	0.158	0.143	0.225	0.211	0.243		650	0.313	0.307	0.302	0.617	0.611	0.608	0.335	0.328	0.321	0.33	0.317	0.301
	655	0.097	0.092	0.091	0.102	0.114	0.093	0.339	0.175	0.263	0.237	0.316	0.174		655	0.106	0.105	0.107	0.129	0.125	0.116	0.158	0.159	0.144	0.228	0.213	0.247		655	0.313	0.308	0.301	0.619	0.612	0.61	0.335	0.329	0.32	0.331	0.318	0.301
	660	0.097	0.092	0.091	0.099	0.115	0.093	0.343	0.179	0.267	0.241	0.321	0.177		660	0.106	0.105	0.107	0.129	0.126	0.116	0.16	0.164	0.145	0.231	0.216	0.252		660	0.313	0.308	0.302	0.621	0.614	0.611	0.336	0.329	0.321	0.331	0.318	0.301
	665	0.097	0.092	0.091	0.099	0.116	0.094	0.347	0.182	0.272	0.245	0.325	0.18		665	0.106	0.105	0.107	0.129	0.126	0.116	0.16	0.161	0.145	0.234	0.219	0.257		665	0.313	0.309	0.302	0.623	0.617	0.614	0.336	0.33	0.321	0.331	0.318	0.301
	670	0.097	0.092	0.091	0.1	0.117	0.094	0.352	0.185	0.277	0.249	0.329	0.183		670	0.106	0.105	0.108	0.129	0.126	0.116	0.162	0.162	0.146	0.237	0.222	0.261		670	0.314	0.309	0.302	0.624	0.618	0.616	0.336	0.33	0.321	0.331	0.319	0.301
	675	0.097	0.092	0.091	0.1	0.117	0.094	0.357	0.188	0.282	0.253	0.333	0.186		675	0.106	0.105	0.107	0.129	0.126	0.116	0.162	0.163	0.146	0.241	0.226	0.266		675	0.314	0.309	0.302	0.626	0.62	0.618	0.337	0.33	0.321	0.331	0.318	0.302
	680	0.097	0.092	0.091	0.101	0.118	0.094	0.361	0.191	0.286	0.258	0.338	0.19		680	0.106	0.105	0.107	0.129	0.126	0.116	0.164	0.164	0.147	0.244	0.23	0.271		680	0.314	0.309	0.303	0.628	0.622	0.619	0.337	0.331	0.322	0.331	0.318	0.301
	685	0.097	0.092	0.091	0.101	0.12	0.095	0.366	0.195	0.291	0.262	0.342	0.192		685	0.106	0.105	0.107	0.129	0.126	0.116	0.165	0.169	0.147	0.249	0.234	0.276		685	0.315	0.309	0.303	0.63	0.624	0.621	0.337	0.33	0.322	0.331	0.319	0.301
	690	0.097	0.092	0.091	0.101	0.121	0.095	0.37	0.198	0.296	0.267	0.346	0.196		690	0.106	0.105	0.107	0.129	0.126	0.116	0.166	0.167	0.148	0.253	0.238	0.281		690	0.315	0.31	0.303	0.632	0.626	0.624	0.338	0.331	0.322	0.332	0.319	0.301
	695	0.097	0.092	0.091	0.102	0.122	0.095	0.375	0.201	0.301	0.271	0.35	0.199		695	0.106	0.105	0.107	0.129	0.126	0.116	0.167	0.168	0.149	0.257	0.243	0.287		695	0.315	0.309	0.303	0.634	0.627	0.625	0.338	0.331	0.322	0.332	0.319	0.302
	700	0.097	0.092	0.091	0.102	0.123	0.095	0.379	0.204	0.305	0.276	0.355	0.202		700	0.106	0.105	0.108	0.129	0.126	0.116	0.169	0.17	0.15	0.262	0.248	0.292		700	0.315	0.309	0.303	0.635	0.629	0.627	0.339	0.332	0.323	0.332	0.319	0.301
	705	0.097	0.092	0.091	0.103	0.124	0.095	0.383	0.208	0.31	0.281	0.359	0.206		705	0.106	0.105	0.107	0.129	0.126	0.116	0.17	0.172	0.151	0.267	0.252	0.298		705	0.315	0.31	0.303	0.636	0.63	0.628	0.339	0.332	0.323	0.332	0.319	0.302
	710	0.097	0.092	0.091	0.103	0.125	0.096	0.388	0.211	0.315	0.285	0.363	0.209		710	0.106	0.105	0.107	0.129	0.126	0.116	0.172	0.172	0.151	0.271	0.257	0.303		710	0.315	0.31	0.303	0.638	0.631	0.629	0.339	0.332	0.323	0.333	0.319	0.302
	715	0.097	0.092	0.091	0.103	0.126	0.096	0.392	0.215	0.32	0.29	0.367	0.213		715	0.106	0.105	0.107	0.13	0.126	0.116	0.173	0.174	0.152	0.277	0.262	0.309		715	0.316	0.31	0.304	0.638	0.633	0.631	0.34	0.333	0.324	0.332	0.319	0.302
	720	0.097	0.092	0.091	0.104	0.127	0.096	0.396	0.218	0.325	0.294	0.372	0.216		720	0.106	0.105	0.107	0.13	0.126	0.116	0.175	0.178	0.153	0.282	0.267	0.315		720	0.316	0.311	0.304	0.641	0.634	0.632	0.34	0.333	0.324	0.333	0.319	0.302
	725	0.097	0.092	0.091	0.108	0.129	0.097	0.4	0.222	0.33	0.299	0.376	0.22		725	0.106	0.105	0.107	0.13	0.126	0.116	0.177	0.177	0.154	0.288	0.273	0.321		725	0.316	0.311	0.304	0.642	0.636	0.634	0.34	0.333	0.325	0.333	0.319	0.302
	730	0.097	0.092	0.091	0.105	0.13	0.097	0.404	0.226	0.335	0.304	0.38	0.224		730	0.106	0.105	0.107	0.13	0.126	0.116	0.179	0.179	0.155	0.293	0.278	0.327		730	0.316	0.311	0.304	0.643	0.637	0.636	0.34	0.334	0.325	0.333	0.32	0.302
	735	0.097	0.092	0.091	0.105	0.131	0.097	0.408	0.229	0.34	0.308	0.383	0.227		735	0.106	0.105	0.107	0.13	0.126	0.116	0.181	0.181	0.156	0.299	0.283	0.334		735	0.316	0.311	0.304	0.644	0.639	0.638	0.34	0.334	0.325	0.333	0.319	0.302
	740	0.097	0.092	0.091	0.106	0.132	0.098	0.412	0.234	0.346	0.313	0.388	0.231		740	0.106	0.105	0.107	0.13	0.127	0.116	0.183	0.183	0.157	0.304	0.29	0.339		740	0.316	0.311	0.304	0.646	0.641	0.639	0.341	0.334	0.325	0.333	0.32	0.302
	745	0.097	0.092	0.091	0.107	0.133	0.098	0.416	0.237	0.351	0.318	0.392	0.235		745	0.106	0.105	0.107	0.13	0.126	0.117	0.185	0.185	0.158	0.311	0.295	0.342		745	0.316	0.311	0.304	0.647	0.641	0.641	0.341	0.334	0.325	0.333	0.32	0.301
	750	0.097	0.092	0.091	0.107	0.135	0.099	0.419	0.241	0.356	0.323	0.395	0.239		750	0.106	0.105	0.107	0.13	0.126	0.116	0.187	0.188	0.159	0.316	0.301	0.337		750	0.317	0.311	0.304	0.649	0.642	0.642	0.341	0.334	0.326	0.334	0.32	0.302
	755	0.097	0.092	0.091	0.108	0.136	0.099	0.422	0.246	0.361	0.328	0.399	0.243		755	0.106	0.105	0.107	0.13	0.127	0.117	0.19	0.19	0.161	0.322	0.307	0.336		755	0.317	0.311	0.304	0.65	0.643	0.643	0.342	0.334	0.326	0.334	0.32	0.302
	760	0.097	0.092	0.091	0.109	0.138	0.099	0.426	0.249	0.366	0.333	0.403	0.247		760	0.106	0.105	0.107	0.13	0.127	0.116	0.192	0.193	0.162	0.328	0.314	0.336		760	0.317	0.311	0.304	0.651	0.645	0.645	0.342	0.334	0.326	0.334	0.32	0.302
	765	0.097	0.092	0.091	0.109	0.139	0.1	0.429	0.254	0.371	0.338	0.406	0.251		765	0.106	0.105	0.107	0.13	0.127	0.117	0.195	0.195	0.163	0.336	0.32	0.336		765	0.317	0.311	0.304	0.652	0.646	0.646	0.343	0.334	0.326	0.334	0.319	0.302
	770	0.097	0.092	0.091	0.11	0.14	0.1	0.431	0.259	0.376	0.343	0.409	0.255		770	0.106	0.105	0.108	0.131	0.127	0.117	0.198	0.198	0.165	0.341	0.326	0.336		770	0.317	0.311	0.304	0.654	0.647	0.647	0.343	0.335	0.327	0.334	0.32	0.301
	775	0.097	0.092	0.091	0.111	0.142	0.101	0.434	0.262	0.381	0.348	0.412	0.26		775	0.106	0.105	0.107	0.13	0.127	0.117	0.201	0.201	0.166	0.347	0.332	0.336		775	0.316	0.311	0.304	0.654	0.648	0.648	0.344	0.334	0.326	0.334	0.319	0.301
	780	0.097	0.092	0.091	0.112	0.144	0.101	0.436	0.267	0.387	0.353	0.415	0.264		780	0.106	0.105	0.107	0.131	0.127	0.117	0.204	0.204	0.168	0.347	0.335	0.336		780	0.317	0.311	0.304	0.655	0.649	0.649	0.344	0.335	0.327	0.334	0.32	0.301
	785	0.097	0.092	0.091	0.112	0.145	0.102	0.436	0.271	0.392	0.358	0.417	0.268		785	0.106	0.105	0.107	0.131	0.127	0.117	0.208	0.207	0.17	0.343	0.33	0.335		785	0.317	0.312	0.304	0.656	0.65	0.65	0.344	0.335	0.327	0.334	0.32	0.301
	790	0.097	0.092	0.091	0.113	0.147	0.102	0.437	0.275	0.396	0.363	0.42	0.273		790	0.106	0.105	0.107	0.131	0.127	0.117	0.211	0.211	0.172	0.343	0.328	0.335		790	0.317	0.312	0.304	0.657	0.651	0.651	0.344	0.335	0.328	0.334	0.32	0.301
	795	0.097	0.092	0.091	0.114	0.148	0.103	0.437	0.279	0.402	0.368	0.421	0.277		795	0.106	0.105	0.107	0.131	0.127	0.117	0.215	0.214	0.173	0.343	0.328	0.334		795	0.317	0.311	0.304	0.658	0.652	0.652	0.344	0.335	0.328	0.334	0.32	0.301
	800	0.097	0.092	0.091	0.115	0.15	0.103	0.436	0.284	0.406	0.373	0.422	0.281		800	0.106	0.105	0.107	0.131	0.127	0.117	0.218	0.217	0.175	0.343	0.328	0.333		800	0.317	0.312	0.304	0.659	0.654	0.653	0.345	0.335	0.328	0.335	0.32	0.301
	805	0.097	0.092	0.091	0.116	0.152	0.104	0.434	0.288	0.411	0.378	0.422	0.285		805	0.106	0.105	0.107	0.131	0.127	0.117	0.222	0.219	0.177	0.343	0.328	0.333		805	0.317	0.312	0.303	0.66	0.654	0.654	0.344	0.336	0.328	0.334	0.32	0.301
	810	0.097	0.092	0.091	0.117	0.154	0.105	0.433	0.292	0.415	0.383	0.421	0.29		810	0.106	0.105	0.107	0.131	0.127	0.117	0.225	0.222	0.179	0.343	0.328	0.332		810	0.317	0.312	0.303	0.661	0.655	0.655	0.345	0.335	0.329	0.334	0.32	0.301
	815	0.097	0.092	0.091	0.118	0.155	0.105	0.432	0.297	0.42	0.388	0.42	0.295		815	0.106	0.105	0.107	0.131	0.127	0.117	0.228	0.226	0.181	0.342	0.328	0.332		815	0.317	0.312	0.304	0.662	0.656	0.656	0.346	0.336	0.328	0.334	0.32	0.301
	820	0.097	0.092	0.091	0.122	0.157	0.106	0.432	0.302	0.424	0.393	0.419	0.299		820	0.106	0.105	0.107	0.131	0.127	0.117	0.231	0.23	0.184	0.341	0.327	0.331		820	0.317	0.311	0.304	0.663	0.656	0.656	0.346	0.336	0.329	0.334	0.32	0.301
	825	0.097	0.092	0.091	0.12	0.158	0.107	0.432	0.306	0.428	0.398	0.418	0.303		825	0.106	0.105	0.107	0.131	0.128	0.117	0.235	0.234	0.187	0.341	0.327	0.33		825	0.317	0.312	0.303	0.663	0.658	0.657	0.346	0.336	0.329	0.335	0.32	0.301
	830	0.097	0.092	0.091	0.121	0.16	0.107	0.432	0.31	0.431	0.403	0.417	0.308		830	0.106	0.105	0.107	0.131	0.127	0.117	0.239	0.238	0.189	0.34	0.326	0.33		830	0.318	0.312	0.303	0.664	0.658	0.658	0.346	0.336	0.329	0.334	0.32	0.301
	835	0.097	0.092	0.092	0.123	0.162	0.108	0.432	0.315	0.434	0.407	0.417	0.312		835	0.106	0.105	0.107	0.131	0.128	0.117	0.244	0.243	0.192	0.34	0.326	0.33		835	0.318	0.311	0.303	0.664	0.659	0.659	0.347	0.336	0.33	0.334	0.32	0.3
	840	0.097	0.092	0.091	0.124	0.164	0.109	0.433	0.32	0.437	0.412	0.417	0.317		840	0.106	0.105	0.107	0.132	0.128	0.117	0.248	0.247	0.195	0.339	0.325	0.329		840	0.318	0.312	0.303	0.665	0.66	0.66	0.347	0.337	0.33	0.334	0.32	0.3
	845	0.097	0.092	0.091	0.125	0.166	0.11	0.433	0.324	0.438	0.416	0.417	0.322		845	0.106	0.105	0.107	0.132	0.128	0.117	0.253	0.252	0.198	0.339	0.324	0.329		845	0.317	0.311	0.303	0.666	0.661	0.661	0.347	0.336	0.33	0.334	0.32	0.3
	850	0.097	0.092	0.091	0.127	0.167	0.111	0.433	0.329	0.439	0.421	0.416	0.326		850	0.106	0.104	0.107	0.132	0.128	0.117	0.259	0.256	0.201	0.338	0.324	0.329		850	0.318	0.311	0.303	0.667	0.661	0.661	0.347	0.337	0.33	0.334	0.32	0.3
	855	0.097	0.092	0.091	0.128	0.17	0.112	0.433	0.334	0.439	0.425	0.417	0.331		855	0.106	0.105	0.107	0.132	0.128	0.117	0.263	0.262	0.205	0.338	0.323	0.328		855	0.317	0.311	0.303	0.667	0.662	0.662	0.348	0.336	0.331	0.334	0.32	0.3
	860	0.097	0.092	0.091	0.129	0.171	0.113	0.432	0.338	0.438	0.429	0.416	0.336		860	0.106	0.104	0.107	0.132	0.128	0.117	0.269	0.267	0.208	0.337	0.323	0.328		860	0.318	0.311	0.303	0.668	0.663	0.663	0.348	0.337	0.331	0.334	0.32	0.3
	865	0.097	0.092	0.091	0.131	0.174	0.114	0.432	0.343	0.437	0.432	0.416	0.341		865	0.106	0.105	0.107	0.132	0.128	0.117	0.275	0.272	0.212	0.337	0.322	0.328		865	0.318	0.312	0.303	0.669	0.663	0.663	0.349	0.337	0.331	0.334	0.319	0.3
	870	0.097	0.092	0.091	0.132	0.175	0.115	0.432	0.348	0.436	0.435	0.416	0.345		870	0.106	0.105	0.107	0.132	0.129	0.117	0.28	0.277	0.216	0.336	0.321	0.327		870	0.318	0.311	0.303	0.669	0.664	0.664	0.349	0.337	0.332	0.334	0.319	0.3
	875	0.097	0.092	0.091	0.134	0.177	0.116	0.432	0.352	0.435	0.438	0.416	0.35		875	0.106	0.105	0.107	0.132	0.128	0.117	0.285	0.283	0.22	0.336	0.321	0.327		875	0.318	0.311	0.302	0.67	0.664	0.665	0.35	0.337	0.332	0.334	0.319	0.3
	880	0.097	0.092	0.091	0.136	0.18	0.117	0.432	0.357	0.434	0.439	0.416	0.355		880	0.106	0.104	0.107	0.132	0.128	0.117	0.291	0.289	0.223	0.336	0.321	0.327		880	0.318	0.311	0.303	0.67	0.665	0.665	0.35	0.337	0.332	0.335	0.319	0.3
	885	0.097	0.092	0.09	0.137	0.182	0.118	0.432	0.362	0.434	0.44	0.415	0.359		885	0.106	0.104	0.107	0.132	0.128	0.117	0.297	0.294	0.226	0.336	0.321	0.327		885	0.318	0.311	0.303	0.67	0.665	0.666	0.351	0.338	0.332	0.334	0.319	0.3
	890	0.097	0.092	0.09	0.139	0.184	0.12	0.433	0.366	0.434	0.44	0.415	0.364		890	0.106	0.104	0.107	0.132	0.128	0.117	0.303	0.3	0.23	0.335	0.32	0.326		890	0.318	0.311	0.303	0.671	0.665	0.666	0.35	0.337	0.332	0.334	0.319	0.3
	895	0.097	0.092	0.09	0.141	0.186	0.121	0.433	0.371	0.434	0.439	0.415	0.369		895	0.106	0.104	0.107	0.132	0.128	0.117	0.309	0.306	0.233	0.335	0.32	0.326		895	0.318	0.311	0.302	0.671	0.666	0.667	0.351	0.337	0.332	0.334	0.319	0.299
	900	0.097	0.092	0.091	0.142	0.189	0.122	0.434	0.376	0.434	0.438	0.415	0.373		900	0.106	0.104	0.107	0.132	0.128	0.117	0.316	0.313	0.237	0.335	0.319	0.326		900	0.318	0.311	0.303	0.672	0.667	0.667	0.352	0.337	0.333	0.334	0.319	0.3
	905	0.097	0.092	0.091	0.144	0.191	0.124	0.435	0.38	0.435	0.437	0.416	0.378		905	0.106	0.104	0.107	0.133	0.128	0.117	0.323	0.319	0.241	0.335	0.319	0.325		905	0.318	0.311	0.302	0.672	0.668	0.668	0.352	0.338	0.333	0.334	0.319	0.3
	910	0.097	0.092	0.09	0.146	0.193	0.125	0.435	0.385	0.434	0.436	0.416	0.382		910	0.106	0.104	0.107	0.133	0.129	0.117	0.329	0.325	0.246	0.335	0.319	0.325		910	0.319	0.311	0.302	0.672	0.667	0.668	0.353	0.337	0.334	0.334	0.319	0.3
	915	0.097	0.092	0.09	0.148	0.195	0.126	0.435	0.39	0.434	0.436	0.416	0.387		915	0.106	0.105	0.107	0.132	0.129	0.117	0.336	0.331	0.251	0.335	0.319	0.325		915	0.318	0.311	0.303	0.673	0.668	0.668	0.353	0.338	0.334	0.334	0.318	0.299
	920	0.097	0.092	0.09	0.15	0.197	0.128	0.436	0.395	0.434	0.436	0.417	0.391		920	0.106	0.105	0.107	0.133	0.129	0.117	0.341	0.337	0.256	0.334	0.318	0.324		920	0.319	0.311	0.302	0.673	0.668	0.668	0.354	0.338	0.334	0.334	0.318	0.299
	925	0.097	0.092	0.09	0.152	0.199	0.129	0.436	0.399	0.434	0.436	0.417	0.396		925	0.106	0.105	0.107	0.133	0.129	0.117	0.343	0.336	0.261	0.334	0.318	0.324		925	0.319	0.311	0.302	0.674	0.669	0.669	0.354	0.338	0.335	0.334	0.319	0.299
	930	0.097	0.092	0.09	0.154	0.201	0.131	0.436	0.403	0.434	0.437	0.418	0.4		930	0.106	0.104	0.107	0.133	0.129	0.117	0.338	0.333	0.266	0.334	0.317	0.324		930	0.319	0.311	0.302	0.674	0.669	0.669	0.354	0.338	0.335	0.334	0.318	0.299
	935	0.097	0.092	0.091	0.157	0.204	0.133	0.437	0.407	0.434	0.438	0.418	0.404		935	0.106	0.104	0.107	0.133	0.129	0.117	0.338	0.332	0.271	0.333	0.317	0.323		935	0.319	0.311	0.301	0.674	0.669	0.67	0.355	0.339	0.335	0.334	0.318	0.299
	940	0.097	0.092	0.091	0.159	0.206	0.134	0.437	0.411	0.435	0.437	0.418	0.408		940	0.106	0.104	0.107	0.133	0.129	0.117	0.338	0.332	0.277	0.333	0.317	0.323		940	0.319	0.311	0.301	0.674	0.67	0.67	0.356	0.338	0.337	0.334	0.318	0.299
	945	0.097	0.092	0.09	0.161	0.208	0.136	0.437	0.415	0.435	0.437	0.418	0.412		945	0.106	0.104	0.107	0.133	0.129	0.117	0.339	0.332	0.282	0.333	0.316	0.323		945	0.319	0.311	0.302	0.674	0.67	0.671	0.357	0.339	0.336	0.333	0.318	0.298
	950	0.097	0.092	0.09	0.163	0.21	0.138	0.438	0.418	0.436	0.437	0.418	0.416		950	0.106	0.104	0.107	0.133	0.129	0.117	0.339	0.332	0.288	0.333	0.316	0.322		950	0.319	0.311	0.301	0.675	0.671	0.671	0.357	0.339	0.337	0.334	0.318	0.298
	955	0.097	0.092	0.091	0.166	0.212	0.139	0.437	0.422	0.437	0.437	0.419	0.419		955	0.106	0.104	0.107	0.133	0.129	0.117	0.339	0.331	0.294	0.332	0.315	0.322		955	0.319	0.311	0.301	0.675	0.67	0.671	0.358	0.339	0.337	0.334	0.318	0.298
	960	0.097	0.092	0.09	0.168	0.215	0.141	0.438	0.425	0.437	0.437	0.419	0.422		960	0.106	0.104	0.107	0.133	0.129	0.117	0.339	0.331	0.3	0.332	0.315	0.322		960	0.319	0.311	0.301	0.675	0.671	0.671	0.358	0.339	0.338	0.334	0.317	0.298

## Sheet: Figure 5
	ftsZ regulation			mreB regulation			lacZ regulation
	Trigger	Decoy		Trigger	Decoy		Trigger	Decoy
Geomean of FSC-A	190217	4168.3	Geomean of FSC-A	17553.9	7800.1	Relative lacZ expression	0.512821	108.205
		3448.9		16023.1	6128.3		0.512821	102.308
	192016	4055.2		16236.2	6187.8		0.25641	108.974
				16264.2	6139.5
	in silico crosstalk						LacZ in vivo crosstalk
		gfp trigger	ftsZ trigger	mreB trigger	lacZ trigger		GFP trigger	FitsZ trigger	MreB Trigger	LacZ Trigger
Probability	gfp cgR	100	1.48e-25	4.8e-22	6.33e-25		69.7436	90.2564	74.359	0.512821
	ftsZ cgR	2.37e-24	100	1.39e-16	1.1e-20		86.1539	88.2051	66.6667	0.512821
	mreB cgR	1.67e-23	1.2e-22	100	1.33e-23		101.026	88.9744	71.7949	0.25641
	lacZ cgR	1.31e-20	5.97e-24	2.41e-20	100
	lacZ reversibility					ftsZ reversibility
	hh:mm:ss	With trigger ( Relative lacZ expression)				hh:mm:ss	Trigger (Geomean of FSC-A)			Decoy (Geomean of FSC-A)
	0:00:00					0:00:00
	0:30:00					0:30:00
	1:00:00					1:00:00
	1:30:00					1:30:00
	2:00:00					2:00:00
	2:30:00					2:30:00
	3:00:00					3:00:00
	3:30:00					3:30:00
	4:00:00					4:00:00
	4:30:00					4:30:00	16339.1	15740	15670.8	3117.6	3005.9	2935.1
	5:00:00					5:00:00
	5:30:00					5:30:00	10919.5	11190.9	10698.3	3771.5	3713.6	3688.7
	6:00:00	0.512821	0.512821	0.25641		6:00:00
	6:30:00					6:30:00	4922.9	4880	4677.7	3882.2	3740.9	3767.7
	7:00:00					7:00:00
	7:30:00					7:30:00	3758.6	3701.5	3721.6	3273.1	3409.7	3501.8
	8:00:00
	8:30:00
	9:00:00
	9:30:00
	10:00:00	71.0674	72.7528	69.382
	10:30:00
	11:00:00	103.944	103.662	107.042
	11:30:00
	12:00:00	99.3333	100.222	93.7778

## Sheet: Figure 6
	ftsZ 2 input OR gate
	De De	TrA De	De TrB	TrA TrB
Geomean of FSC-A (Cell length)	4440.3	21426.6	27173.8	61903.3
	4572.4	24513.7	29419.2	45325.8
	4905.6	26499.6	30126.6	29119.7
	ftsZ 2 input AND gate
	De De	TrA De	De TrB	TrA TrB
Geomean of FSC-A (Cell length)	2036	2239.4	2586.5	12713.4
	1647.5	2208	2515.9	13740.7
	1836.7	2059.3	2527.5	12879.3
	ftsZ 2 input NOT gate v1 based
	De De	TrA De	De TrB	TrA TrB
Geomean of FSC-A (Cell length)	4421.2	64173.6	3213.7	5325.3
	4302.7	59969.6	3317.6	5277
	4476.6	57624.6	3278.4	5360.3
